# Supplementary material for: N-Derivatives of (Z)-Methyl 3-(4-Oxo-2-thioxothiazolidin-5-ylidene)methyl)-1H-indole-2-carboxylates as Antimicrobial Agents—In Silico and In Vitro Evaluation
Source: Pharmaceuticals (Basel). 2023 Jan 16;16(1):131. doi: 10.3390/ph16010131 (PMC9865890; doi:10.3390/ph16010131)
Supplement: Supplementary file 1 [file pharmaceuticals-16-00131-s001.zip]

Archive with 1 entries (1 files):
- pharmaceuticals-2111021-supplementary.pdf
